# Supplementary material for: Immunogenicity of a Recombinant Multi-Epitope Vaccine Incorporating GRA14, SAG1, and GRA1 Antigens of Toxoplasma gondii in BALB/c Mice
Source: Vaccines (Basel). 2026 Jun 20;14(6):545. doi: 10.3390/vaccines14060545 (PMC13307803; doi:10.3390/vaccines14060545)
Supplement: Supplementary file 1 [file vaccines-14-00545-s001.zip]

Archive with 1 entries (1 files):
- vaccines-4349123-supplementary.pdf
